# Supplementary material for: Bifidobacterium longum BB536 is associated with improvements in gastrointestinal symptoms and odor-related metabolites in microbiota-defined subgroups of male athletes consuming a high-protein diet: exploratory randomized double‑blind placebo‑controlled trial
Source: J Int Soc Sports Nutr. 2026 Apr 27;23(1):2664664. doi: 10.1080/15502783.2026.2664664 (PMC13126944; doi:10.1080/15502783.2026.2664664)
Supplement: Supplementary Material — Supplementary_Table_for_revise.xlsx [file RSSN_A_2664664_SM9095.xlsx]

## Sheet: Table 1 (背景情報) (2)
	Table 1. Participant background
		Placebo (n = 30)		BB536 (n = 29)		p value
	Age (year)	18.6±0.67		18.66±0.86		0.785		#REF!	18.6±0.67		#REF!	18.66±0.86
	Hight (cm)	174.73±6.33		173.19±6.46		0.36		#REF!	174.73±6.33		#REF!	173.19±6.46
	Weight (kg)	68.33±6.32		67.13±7.58		0.512		#REF!	68.33±6.32		#REF!	67.13±7.58
	BMI (kg/m2)	22.37±1.55		22.37±2.1		1		#REF!	22.37±1.55		#REF!	22.37±2.1
	Values (means ± SD) were compared between groups
	Statistical significance is indicated as follows: Student's t-test

## Sheet: Table 2 出雲スケール (FAS) (2)
	Table 2. The scores of Izumo scale
		Placebo								BB536
		week 0 (n = 30)			week 4 (n = 29)			p value		week 0 (n = 29)			week 4 (n = 28)			p value
	Heartburn	0.758621	±	1.5235	0.37931	±	1.12691	0.058#		0.321429	±	0.709807	0.285714	±	0.839096	0.863
	Stomach pain	0.344828	±	0.841831	0.206897	±	0.923984	0.498		0.428571	±	1.23718	0.285714	±	0.920293	0.438
	Dyspepsia	0.482759	±	0.771058	0.482759	±	1.38017	0.341		0.535714	±	1.49957	0.5	±	1.2956	1
	Constipation	1.07	±	1.50702	0.931034	±	2.4059	0.467		1.10714	±	2.72998	0.964286	±	2.39765	0.763
	Diarrhea	1.31034	±	1.80236	1.55172	±	2.55405	0.774		1.32143	±	2.40615	0.607143	±	1.56614	0.044*
	Values (means ± SD) were compared within groups.
	Statistical significance is indicated as follows: # p < 0.1; * p < 0.05 with Wilcoxon signed-rank test.

## Sheet: Table S1
	Table S1. Nutritional composition list of the protein supplement
	Test foods	Nutrition	Content
	Protein supplement (including 70g)	Calorie (Kcal)	248
		Carbohydrate (g)	9.4
		Protein (g)	48.4
		Fat (g)	5.8
		Standard flavors	-
		Emulsifiers	-
		Sweeteners	-

## Sheet: Table S2
	Table S2. List of Ammonia and SCFAs for HPLC
	Compound	MW	RT	CAS	Source
	Ammonia	17.03	5.75	1336-21-6	FUJIFILM Wako Pure Chemical Corporation
	Succinic acid	118.09	10.044	110-15-6	FUJIFILM Wako Pure Chemical Corporation
	Lactic acid	90.08	10.641	50-21-5	FUJIFILM Wako Pure Chemical Corporation
	Formic acid	46.03	11.439	64-18-6	FUJIFILM Wako Pure Chemical Corporation
	Acetic acid	60.052	12.532	64-19-7	FUJIFILM Wako Pure Chemical Corporation
	Propionic acid	74.08	14.775	79-09-4	FUJIFILM Wako Pure Chemical Corporation
	Isobutyric acid	88.11	16.914	79-31-2	FUJIFILM Wako Pure Chemical Corporation
	Butyric acid	88.11	18.239	107-92-6	FUJIFILM Wako Pure Chemical Corporation
	Isovaleric acid	102.13	21.423	503-74-2	FUJIFILM Wako Pure Chemical Corporation
	Valeric acid	102.13	25.648	109-52-4	FUJIFILM Wako Pure Chemical Corporation

## Sheet: Table S3
	Table S3. Participant background for dietary intake
		week 0									week 4
		Placebo (n = 29)				BB536 (n = 27)			Between groups p value		Placebo (n = 28)				BB536 (n = 26)			Between groups p value	Within-group p value
																			Placebo	BB536
	Calorie (Kcal)	2414.95	±	704.76		2193.01	±	453.51	0.165		2480.17	±	671.64		2238.87	±	610.115	0.379	0.343	0.033*
	Carbohydrate (g)	326.1	±	100.48		300.77	±	74.26	0.286		323.18	±	102.33		300.16	±	84.15	0.185	0.88	0.973
	Total protein (g/kg/day)	1.58	±	0.5		1.46	±	0.37	0.155		1.98	±	0.51		2	±	0.43	0.856	< 0.001*	< 0.001*
	Protein (habituial dietary souces) (g)	87.42	±	30.28		81.3	±	20	0.374		92.61	±	31.8		91.7	±	27.14	0.91	0.275	0.017*
	Protein (supplementation) (g)	20	±	17.97		17.47	±	17.02	0.589		43.64	±	8.81		44.1	±	7.86	0.838	< 0.001*	< 0.001*
	Fat (g)	81.05	±	32.36		70.48	±	17.34	0.131		82.6	±	29.65		82.58	±	23.42	0.499	0.863	0.042*
	Dietary fiber (g)	18.24	±	9.14		16.75	±	5.94	0.47		17.63	±	7.3		17.1	±	10.14	0.414	0.824	0.653
	Values (means ± SD) were compared between groups.
	Total protein intake was calculated using the amount per kilogram of body weight (g/kg/day), and separated into habitual dietary sources and supplementation.
	Statistical significance is indicated as follows: * p < 0.05 with (between groups) Student's t-test (within group) Paired t-test.

## Sheet: Table S4
	Table S4. Participant background for exercise
		week 0									week 4
		Placebo (n = 29)				BB536 (n = 29)			Between groups p value		Placebo (n = 28)				BB536 (n = 28)			Between groups p value	Within-group p value
																			Placebo	BB536
	Trainig loads (MET・h/wk)	102.738	±	36.8447		88.131	±	39.4023	0.15		113.154	±	62.1539		91.4821	±	44.0491	0.139	0.343	0.838
	Values (means ± SD) were compared between groups.
	Statistical significance is indicated as follows: # p < 0.1; * p < 0.05 with (between groups) Student's t-test (within group) Paired t-test.

## Sheet: Table S5
	Table S5. The bowel movement and stool consistency
		week 0							week 4
		Placebo (n = 30)			BB536 (n = 29)				Placebo (n = 29)			BB536 (n = 28)			Between groups	Within-group p value
															p value	Placebo	BB536
	Bowel movement	1.9153	±	1.03549	1.8766	±	0.8758		1.9017	±	1.25623	1.8575	±	0.82774	0.683	0.644	0.958
	Stool consistency	3.935	±	0.63362	3.921	±	0.39853		3.9221	±	0.69369	3.9304	±	0.40464	0.924	0.934	0.93
	Values (means ± SD) were compared between groups and within groups.
	Bowel movements and stool consistency were evaluated for frequency and Bristol Stool Scale, respectively.
	Statistical significance is indicated as follows: (between groups) Student's t-test and (within group) Paired t-test.

## Sheet: Table S6
	Table S6. Indices of α diversity
		week 0							week 4
		Placebo (n = 30)			BB536 (n = 29)			p value	Placebo (n = 29)			BB536 (n = 27)			p value
	chao1	149.138	±	42.0438	148.764	±	35.4853	0.994	161.585	±	36.8133	157.835	±	40.3053	0.676
	pielou	0.6971	±	0.0628	0.7113	±	0.06131	0.439	0.7088	±	0.04276	0.7163	±	0.05121	0.544
	faith	15.2542	±	6.96176	14.9817	±	9.31757	0.486	17.4474	±	12.3507	14.5493	±	5.44774	0.287
	observed	144.9	±	39.5739	146.724	±	34.8711	0.838	157.857	±	33.5622	154.071	±	34.6655	0.749
	shannon	4.9797	±	0.63447	5.103	±	0.59983	0.448	5.1597	±	0.44962	5.1893	±	0.52247	0.706
	Values (means ± SD) were compared between groups.
	Statistical significance is indicated as follows: Mann–Whitney U test.

## Sheet: Table S7
	Table S7. Characteristics of gut microbial relative abundance in Clusters 1 and 2
	Genus	Cluster 1 (n = 18)			Cluster 2 (n = 41)			q value
	Ruminococcus_B	0.1253	±	0.10847	0.0181	±	0.0222	<0.001
	Faecalibacterium	0.0269	±	0.02963	0.107	±	0.05616	<0.001
	Unclassified bacteria	0.0211	±	0.02115	0.0031	±	0.0052	0.000909225
	Unnamed genus of Lachnospiraceae	0.0001	±	0.00015	0.0019	±	0.00179	0.00107852
	Unclassified Lachnospiraceae	0.0254	±	0.02419	0.011	±	0.01559	0.0102291
	Erysipelatoclostridium	0.0064	±	0.00588	0.0023	±	0.00267	0.0157275
	Eisenbergiella	0.0002	±	0.00033	0.0043	±	0.00811	0.0190285
	CAG-41	0.0022	±	0.00373	0.0072	±	0.00612	0.0196336
	Agathobacter_164117	0.0166	±	0.03397	0.0526	±	0.04558	0.0230056
	Faecalimonas	0.0148	±	0.01417	0.004	±	0.00675	0.0304568
	Veillonella_A	0.014	±	0.01618	0.0033	±	0.0048	0.0314163
	Clostridium_Q_135822	0.0018	±	0.00723	0.0051	±	0.00606	0.0379138
	Clostridium_AQ	0.0034	±	0.00337	0.0008	±	0.00097	0.0419268
	Streptococcus	0.0662	±	0.07669	0.0218	±	0.02379	0.047033
	Data (genus) are presented as the means for taxa with a mean relative abundance
	Values (means ± SD) were compared between groups.
	Statistical significance is indicated as follows: q < 0.05 with ALDEx2 package.
	All q-values were obtained after false discovery rate (FDR) correction using the Benjamini–Hochberg method.

## Sheet: Table S8
	Table S8. Effects of BB536 intake on gut metabolites
	Metabolite (mM)		week 0								week 4
			Placebo (n = 28)				BB536 (n = 29)				Placebo (n = 28)				BB536 (n = 27)			Between groups	Within-group p value
																		p value	Placebo	BB536
	Ammonia		42.1833	±	30.6663		44.5952	±	23.5024		48.6168	±	26.9843		50.5406	±	17.1651	0.741525	0.367	0.186
	Acetic acid		45.7924	±	24.3008		47.128	±	27.4032		46.8641	±	24.8828		48.8151	±	30.0297	0.930823	0.551	0.943
	Propionic acid		16.0414	±	9.43955		16.9346	±	9.82667		15.5327	±	7.22709		18.1452	±	8.98521	0.408312	0.713	0.648
	Butyric acid		10.2151	±	6.96886		10.6932	±	9.59489		10.7871	±	7.40896		10.5117	±	7.38343	0.973681	0.454	0.548
	Succinic acid		5.1377	±	9.8118		2.4022	±	5.05528		4.9511	±	11.2768		3.0355	±	7.41389	0.242643	0.627	0.122
	Formic acid		1.316	±	1.03455		1.4434	±	0.90199		1.4016	±	0.89583		1.3989	±	0.6296	0.68209	0.563	0.81
	Isobutyric acid		1.3466	±	1.34555		1.1685	±	1.05644		1.1463	±	1.04487		1.4219	±	0.76146	0.077#	0.223	0.242
	Lactic acid		1.3814	±	5.54151		0.2527	±	0.60543		0.3927	±	1.00243		0.2229	±	0.44254	0.719563	0.638	0.859
	Valeric acid		1.4393	±	2.05977		1.1884	±	1.48796		1.4298	±	2.137		1.3659	±	1.55178	0.818453	0.79	0.629
	Isovaleric acid		2.5071	±	2.77704		2.3277	±	3.45039		1.7713	±	1.62352		2.1706	±	1.50268	0.072#	0.106	0.304
	Values (means ± SD) were compared between groups and within groups.
	Statistical significance is indicated as follows: # p < 0.1; * p < 0.05 with (between groups) Quade’s nonparametric ANCOVA and (within group) Wilcoxon signed-rank test.

[truncated: 1 more sheets: Table S9]
